# Supplementary material for: Paracrine Activation of STAT3 Drives GM-CSF Expression in Breast Carcinoma Cells, Generating a Symbiotic Signaling Network with Breast Carcinoma-Associated Fibroblasts
Source: Cancers (Basel). 2024 Aug 22;16(16):2910. doi: 10.3390/cancers16162910 (PMC11353178; doi:10.3390/cancers16162910)
Supplement: Supplementary file 1 [file cancers-16-02910-s001.zip]

Archive with 1 entries (1 files):
- cancers-2964844-supplementary.pdf
